# Supplementary material for: Giant cell tumor stromal cells: osteoblast lineage-derived cells secrete IL-6 and IL-10 for M2 macrophages polarization
Source: PeerJ. 2020 Aug 24;8:e9748. doi: 10.7717/peerj.9748 (PMC7450992; doi:10.7717/peerj.9748)
Supplement: Supplemental Information 1 — Figs. 2B and 2C: The raw data of fluorescence intensity of sections labeled with fluorescence analyzed by image J. Fig. 2D: The raw data of dyeing strength of alizarin red analyzed by image J. Fig. 2E: The raw data of dyeing strength of oil red O analyzed by image J. Fig. 2F: The raw data of dyeing strength of alizarin red analyzed by image J. Fig. 3A: The raw data of the number of macrophages detected by cell flow cytometry. Figs. 3B and 3C: The raw data of Ki 67 and Annexin V+7ADD positive cell percentage using flow cytometry. Figs. 4A and 4B: The raw data of the percentage of CD206 positive cells detected by cell flow cytometry. Fig. 4D: The raw data of expression level of IL-6 and IL-10 detected by quantitative RT-PCR. Fig. 4E: The raw data of CD206 positive cell percentage using flow cytometry. [file peerj-08-9748-s001.xlsx]

## Sheet: Sheet1
	Fig2	Fig2d							Fig2e							Fig2f					Fig2e						Fig2f
		BMMSCs	0.377049	0.25	0.387097	0.35	0.341036		BMMSCs	0.333333	0.384615	0.382353	0.378378	0.36967		BMMSC	0.26087	0.166667	0.321429		BMMSC	37.3333	27.3333	32.6667			BMMSC	0.082363	0.126809	0.122276	0.119674	0.146452
		G1	0.535714	0.5	0.513514	0.621622	0.542712		G1	0.716667	0.595238	0.711111	0.423077	0.611523		GCTSC	0.114286	0.153846	0.0645161		GCTSC	1.66667	3.33333	1.66667			GCTSC	0.0211261	0.0536872	0.0485675	0.0254754	0.0533016
		G2	0.511628	0.475	0.457143	0.457143	0.475228		G2	0.470588	0.513514	0.625	0.525	0.533525
		G3	0.491803	0.509091	0.487179	0.425532	0.478401		G3	0.470588	0.423077	0.387755	0.361111	0.410633
	Fig3	Fig3a							Fig3b					Fig3c
		7D							Macrophage	4.42	3.23			Macrophage	1	1.5
		BMMSCs	110	125	131	103			BMMSCs	2.45	2.68			BMMSCs	3.7	3.6
		G1	134	145	141	125	141		G1	6.94	5.02			G1	0.9	1.3
		G2	115	138	136	131	104		G2	2.78	4.53			G2	0.8	0.8
		G3	104	123	137	121			G3	4.05	5.01			G3	1.3	0.9
		14D
		BM	95	91	78	77	94
		G1	132	103	96	112	88
		G2	116		102	98	80
		G3	91	102	80	97	124
		21D
		BMMSCs	100	76	81	78	95
		G1	127	78	73	104	78
		G2	84	67	76	83	90
		G3	96	88	74	88	103
	Fig4	Fig4a				Fig4b				Fig4d-1				Fig4d-2				Fig4e
		GCT CD14+cell	84.1	86		GCT CD14+cell	6.8	6.9		BMMSCs	1.09165	0.90835		BMMSCs	1.64685	0.35315		THP-1	4.31	6.51
		CD14+ cell	57.5	68.8		Mac+BMMSC	7.9	9.3		GCTSCs1	6.54099	5.2752		GCTSCs1	17.1686	3.33439		THP-1+GCTSCs （Ctr siRNA）	25.24	25.88
						BMMSC+G1	10.2	13		GCTSCs2	28.524	24.5404		GCTSCs2	27.832	12.7964		THP-1+GCTSCs （IL-6 siRNA）	15.7	16.89
						BMMSC+G2	11.1			GCTSCs3	37.7566	31.1144		GCTSCs3	42.9031	30.6609		THP-1+GCTSCs （IL-10 siRNA）	11.91	13.26
						BMMSC+G3	19.3	18.9
